# Supplementary material for: Structure of CRL7FBXW8 reveals coupling with CUL1–RBX1/ROC1 for multi-cullin-RING E3-catalyzed ubiquitin ligation
Source: Nat Struct Mol Biol. 2022 Aug 18;29(9):854–62. doi: 10.1038/s41594-022-00815-6 (PMC9507964; doi:10.1038/s41594-022-00815-6)
Supplement: Supplementary file 3 — Primer list. [file 41594_2022_815_MOESM3_ESM.xlsx]

## Sheet: Sheet1
Primerlist
linearization of pEG plasmids	Sequence
linearize pEG fw	gcggccgctttcgaatctag
linearize pEG_rv	GGTGTCgaattccgcgc
linearize pEG PreScission_rv	CATaggaccctggaagagtacc
CUL7 insert
PreScission CUL7 PEG insert fw	ctggaggtactcttccagggtcctATGGTGGGAGAACTCCGCTACAG
CUL7 PEG insert rv	caggctctagattcgaaagcggccgcTTACTACCGGAAGGTAGAGAAGCTCTGG
RBX1 insert
RBX1 PEG insert fw	cccggtccgaagcgcgcggaattcgacaccATGGATGTGGATACCCCCAGCGGCACCAAC
RBX1 5-C PEG insert rv	caggctctagattcgaaagcggccgcTTACTAATGCCCATACTTCTGGAACTC
FBXW8 insert
3C FBXW8 PEG insert fw	ctggaggtactcttccagggtcctATGGATGATTATAGCCTGGATGAATTTC
FBXW8 PEG insertion rv	caggctctagattcgaaagcggccgcTTACTAAACATGATTATACGGAAAGGCCAG
SKP1 insert
SKP1 PEG insertion fw	gatcccggtccgaagcgcgcggaattcGACACCATGCCTTCAATTAAGTTGCAGAGTTC
SKP1 PEG insertion rv	caggctctagattcgaaagcggccgcTTATCACTTCTCTTCACACCACTGG
CUL7 CPH Gibson mutagensis
StrepCul7_CPH_389-404_fw	ggcggtggctctggaggtggtgggtccggcggtggctctAACGGTGTGCCTCCTGTGCAG
StrepCul7_CPH_389-404_rv	agagccaccgccggacccaccacctccagagccaccgccATCATCCAGCATCCGCACTCG
P53 insert
TP53 pRSF insert rv	CGACTTAAGCATTATGCGGCCGCTTATCAATCACTGTCCGGACCTTCCGTTTTGAAC
TP53 pRSF insert fw	GTTTAACTTTAATAAGGAGATATACCATGTCGTACTACCATCACCATCACCATCACG
linearization of pRSFduet plasmid
linearize pRSFduet fw	GATAAgcggccgcataatgcttaagtcg
linearize pRSFduet rv	CATGGTATATCTCCTTATTAAAGTTAAACAAAATTATTTCTACAG
gene-expression cassettes primers for biGBac
Cas_I-Fw	AACGCTCTATGGTCTAAAGATTTAAATCGACCTACTCCGGAATATTAATAGATC
Cas_II-Fw	AAACTGGATACTATTGCACGTTTAAATCGACCTACTCCGGAATATTAATAGATC
CasI_rev_mod	AAACGTGCAATAGTATCCAGTTTATTTAAATactgggtgtagcgtcgtaagc
Casω_rev_mod	AACCCCGATTGAGATATAGATTTATTTAAATactgggtgtagcgtcgtaagc
